# Supplementary material for: Axial and Nonaxial Migration of Red Blood Cells in a Microtube
Source: Micromachines (Basel). 2021 Sep 28;12(10):1162. doi: 10.3390/mi12101162 (PMC8541681; doi:10.3390/mi12101162)
Supplement: Supplementary file 1 [file micromachines-12-01162-s001.zip]

Archive with 15 entries (12 files):
- Videos/
- Videos/Video_S1.mov
- __MACOSX/
- __MACOSX/Videos/
- __MACOSX/Videos/._Video_S1.mov
- Videos/Video_S2.mov
- __MACOSX/Videos/._Video_S2.mov
- Videos/Video_S3.mov
- __MACOSX/Videos/._Video_S3.mov
- Videos/Video_S6.mov
- __MACOSX/Videos/._Video_S6.mov
- Videos/Video_S4.mov
- __MACOSX/Videos/._Video_S4.mov
- Videos/Video_S5.mov
- __MACOSX/Videos/._Video_S5.mov
